# Supplementary material for: Trained Immunity in Bladder ILC3s Enhances Mucosal Defense Against Recurrent Urinary Tract Infections
Source: Biomedicines. 2025 Dec 30;14(1):78. doi: 10.3390/biomedicines14010078 (PMC12837945; doi:10.3390/biomedicines14010078)
Supplement: Supplementary file 1 [file biomedicines-14-00078-s001.zip]

Archive with 1 entries (1 files):
- biomedicines-3965099-supplementary.pdf
